# Supplementary material for: Pharmaceutical Interventions for Inpatients with Liver Cirrhosis and Liver Transplantation: A Systematic Review of Experimental Studies
Source: J Clin Med. 2023 Nov 10;12(22):7030. doi: 10.3390/jcm12227030 (PMC10671912; doi:10.3390/jcm12227030)
Supplement: Supplementary file 1 [file jcm-12-07030-s001.zip]

Archive with 1 entries (1 files):
- jcm-2665557-supplementary.pdf
